# Supplementary material for: Inflammation-inducible promoters to overexpress immune inhibitory factors by MSCs
Source: Stem Cell Res Ther. 2023 Sep 23;14:270. doi: 10.1186/s13287-023-03501-6 (PMC10518110; doi:10.1186/s13287-023-03501-6)
Supplement: Supplementary file 1 — Additional file 1: The influence of CXCL11S1-driven IL10 overexpression by UC-MSCs in an ALI mouse model. [file 13287_2023_3501_MOESM1_ESM.fasta]

>ECAR
TAGACAGCGCACGTGTCGGAGGCAATTACAAGTAGAGAGGCTCACCACGGTCTAGTTATTGAGAGGAGGACCTGTGCCTCGCAGTGGGTAATTTGACATATGCGGGCAAGATATCCGTCACCCGTGCACTATATTGTACA
>ECA1
TAGACAGCGCACGTGTCGGAGGCAATTACAAGTAGAGAGGCTCACCACGGTCTAGTTATTGAGAGGAGGACCTGTTATAAAAAGTGGGTAATTTGACATATGCGCCAGTGATATCCGTCACCCGTGCACTATATTGTACA
>ECA2
TAGACAGCGCACGTGTCGGAGGCAATTACAAGTAGAGAGGCTCACCACGGTCTAGTTATTGAGAGGAGGCGCGCCTATAAAAAGTTTGTTATTTGACATATGCGCCAGTGATATCCGTCACCCGTGCACTATATTGTACA
>ECA3
TAGACAGCGCACGTGTCGGAGGCAATTACAAGTAGAGAGGCTCACCACGGTCTAGTTATTGAGAGGAGGACCTGTTATAAAAAGTGGGTAATTTGACATATGCGCCAGTGATATCCGTCACCCCGAACGGAACGGACGTG
>ECA4
TAGACAGCGCACGTGTCGGAGGCAATTACAAGTAGAGAGGCTCACCACGGTCTAGTTATTGAGAGGAGGCGCGCCTATAAAAAGTTTGTTATTTGACATATGCGCCAGTGATATCCGTCACCCCGAACGGAACGGACGTG
>ECA5
GGGCGGGCGCACGTGTCGCCCAATCTTACAAGTAGAGAGGCTCACCACGGTCTAGTTATTGAGAGGAGGACCTGTTATAAAAAGTGGGTAATTTGACATATGCGCCAGTGATATCCGTCACCCGTGCACTATATTGTACA
>ECA6
GGGCGGGCGCACGTGTCGCCCAATCTTACAAGTAGAGAGGCTCACCACGGTCTAGTTATTGAGAGGAGGCGCGCCTATAAAAAGTTTGTTATTTGACATATGCGCCAGTGATATCCGTCACCCGTGCACTATATTGTACA
>ECA7
GGGCGGGCGCACGTGTCGCCCAATCTTACAAGTAGAGAGGCTCACCACGGTCTAGTTATTGAGAGGAGGCGCGCCTATAAAAAGTTTGTTATTTGACATATGCGCCAGTGATATCCGTCACCCCGAACGGAACGGACGTG
>GECAR
GTTTCATATTACTCTAAATCCAGTCAGTTTCATATTACTCTAAATCCTGACAGTTTCATATTACTCTAAATCGCGACAGTTTCATATTACTCTAAATCGACTGAGTTTCATATTACTCTAAATCTCGCAAGTTTCATATTACTCTAAATCCTGACAGTTTCATATTACTCTAAATCCTGACAGTTTCATATTACTCTAAATCTAATCTTGCTGAAAAACTCGACTGCAGTAGACAGCGCACGTGTCGGAGGCAATTACAAGTAGAGAGGCTCACCACGGTCTAGTTATTGAGAGGAGGACCTGTGCCTCGCAGTGGGTAATTTGACATATGCGGGCAAGATATCCGTCACCCGTGCACTATATTGTACA
>GECA1
GTTTCATATTACTCTAAATCCAGTCAGTTTCATATTACTCTAAATCCTGACAGTTTCATATTACTCTAAATCGCGACAGTTTCATATTACTCTAAATCGACTGAGTTTCATATTACTCTAAATCTCGCAAGTTTCATATTACTCTAAATCCTGACAGTTTCATATTACTCTAAATCCTGACAGTTTCATATTACTCTAAATCTAATCTTGCTGAAAAACTCGACTGCAGTAGACAGCGCACGTGTCGGAGGCAATTACAAGTAGAGAGGCTCACCACGGTCTAGTTATTGAGAGGAGGACCTGTTATAAAAAGTGGGTAATTTGACATATGCGCCAGTGATATCCGTCACCCGTGCACTATATTGTACA
>GECA2
GTTTCATATTACTCTAAATCCAGTCAGTTTCATATTACTCTAAATCCTGACAGTTTCATATTACTCTAAATCGCGACAGTTTCATATTACTCTAAATCGACTGAGTTTCATATTACTCTAAATCTCGCAAGTTTCATATTACTCTAAATCCTGACAGTTTCATATTACTCTAAATCCTGACAGTTTCATATTACTCTAAATCTAATCTTGCTGAAAAACTCGACTGCAGTAGACAGCGCACGTGTCGGAGGCAATTACAAGTAGAGAGGCTCACCACGGTCTAGTTATTGAGAGGAGGCGCGCCTATAAAAAGTTTGTTATTTGACATATGCGCCAGTGATATCCGTCACCCGTGCACTATATTGTACA
>GECA3
GTTTCATATTACTCTAAATCCAGTCAGTTTCATATTACTCTAAATCCTGACAGTTTCATATTACTCTAAATCGCGACAGTTTCATATTACTCTAAATCGACTGAGTTTCATATTACTCTAAATCTCGCAAGTTTCATATTACTCTAAATCCTGACAGTTTCATATTACTCTAAATCCTGACAGTTTCATATTACTCTAAATCTAATCTTGCTGAAAAACTCGACTGCAGTAGACAGCGCACGTGTCGGAGGCAATTACAAGTAGAGAGGCTCACCACGGTCTAGTTATTGAGAGGAGGACCTGTTATAAAAAGTGGGTAATTTGACATATGCGCCAGTGATATCCGTCACCCCGAACGGAACGGACGTG
>GECA4
GTTTCATATTACTCTAAATCCAGTCAGTTTCATATTACTCTAAATCCTGACAGTTTCATATTACTCTAAATCGCGACAGTTTCATATTACTCTAAATCGACTGAGTTTCATATTACTCTAAATCTCGCAAGTTTCATATTACTCTAAATCCTGACAGTTTCATATTACTCTAAATCCTGACAGTTTCATATTACTCTAAATCTAATCTTGCTGAAAAACTCGACTGCAGTAGACAGCGCACGTGTCGGAGGCAATTACAAGTAGAGAGGCTCACCACGGTCTAGTTATTGAGAGGAGGCGCGCCTATAAAAAGTTTGTTATTTGACATATGCGCCAGTGATATCCGTCACCCCGAACGGAACGGACGTG
>GECA5
GTTTCATATTACTCTAAATCCAGTCAGTTTCATATTACTCTAAATCCTGACAGTTTCATATTACTCTAAATCGCGACAGTTTCATATTACTCTAAATCGACTGAGTTTCATATTACTCTAAATCTCGCAAGTTTCATATTACTCTAAATCCTGACAGTTTCATATTACTCTAAATCCTGACAGTTTCATATTACTCTAAATCTAATCTTGCTGAAAAACTCGACTGCAGTGGGCGGGCGCACGTGTCGCCCAATCTTACAAGTAGAGAGGCTCACCACGGTCTAGTTATTGAGAGGAGGACCTGTTATAAAAAGTGGGTAATTTGACATATGCGCCAGTGATATCCGTCACCCGTGCACTATATTGTACA
>GECA6
GTTTCATATTACTCTAAATCCAGTCAGTTTCATATTACTCTAAATCCTGACAGTTTCATATTACTCTAAATCGCGACAGTTTCATATTACTCTAAATCGACTGAGTTTCATATTACTCTAAATCTCGCAAGTTTCATATTACTCTAAATCCTGACAGTTTCATATTACTCTAAATCCTGACAGTTTCATATTACTCTAAATCTAATCTTGCTGAAAAACTCGACTGCAGTGGGCGGGCGCACGTGTCGCCCAATCTTACAAGTAGAGAGGCTCACCACGGTCTAGTTATTGAGAGGAGGCGCGCCTATAAAAAGTTTGTTATTTGACATATGCGCCAGTGATATCCGTCACCCGTGCACTATATTGTACA
>GECA7
GTTTCATATTACTCTAAATCCAGTCAGTTTCATATTACTCTAAATCCTGACAGTTTCATATTACTCTAAATCGCGACAGTTTCATATTACTCTAAATCGACTGAGTTTCATATTACTCTAAATCTCGCAAGTTTCATATTACTCTAAATCCTGACAGTTTCATATTACTCTAAATCCTGACAGTTTCATATTACTCTAAATCTAATCTTGCTGAAAAACTCGACTGCAGTGGGCGGGCGCACGTGTCGCCCAATCTTACAAGTAGAGAGGCTCACCACGGTCTAGTTATTGAGAGGAGGCGCGCCTATAAAAAGTTTGTTATTTGACATATGCGCCAGTGATATCCGTCACCCCGAACGGAACGGACGTG
>IECAR
GCGAAACCGAAACTATAGCGAAACCGAAACTTATGCGAAACCGAAACTRTAGCGAAACCGAAACTTATGCGAAACCGAAACTGTAGCGAAACCGAAACTTATGCGAAACCGAAACTGTAATCTTGCTGAAAAACTCGACTGCAGTAGACAGCGCACGTGTCGGAGGCAATTACAAGTAGAGAGGCTCACCACGGTCTAGTTATTGAGAGGAGGACCTGTGCCTCGCAGTGGGTAATTTGACATATGCGGGCAAGATATCCGTCACCCGTGCACTATATTGTACA
>IECA1
GCGAAACCGAAACTATAGCGAAACCGAAACTTATGCGAAACCGAAACTATAGCGAAACCGAAACTTATGCGAAACCGAAACTGTAGCGAAACCGAAACTTATGCGAAACCGAAACTGTAATCTTGCTGAAAAACTCGACTGCAGTAGACAGCGCACGTGTCGGAGGCAATTACAAGTAGGAGGCTCACCACGGTCTAGTTATTGAGAGGAGGACCTGTTATAAAAAGTGGGTAATTTGACATATGCGCCAGTGATATCCGTCACCCGTGCACTATATTGTACA
>IECA2
GCGAAACCGAAACTATAGCGAAACCGAAACTTATGCGAAACCGAAACTATAGCGAAACCGAAACTTATGCGAAACCGAAACTGTAGCGAAACCGAAACTTATGCGAAACCGAAACTGTAATCTTGCTGAAAAACTCGACTGCAGTAGACAGCGCACGTGTCGGAGGCAATTACAAGTAGAGAGGCTCACCACGGTCTAGTTATTGAGAGGAGGCGCGCCTATAAAAAGTTTGTTATTTGACATATGCGCCAGTGATATCCGTCACCCGTGCACTATATTGTACA
>IECA3
GCGAAACCGAAACTATAGCGAAACCGAAACTTATGCGAAACCGAAACTATAGCGAAACCGAAACTTATGCGAAACCGAAACTGTAGCGAAACCGAAACTTATGCGAAACCGAAACTGTAATCTTGCTGAAAAACTCGACTGCAGTAGACAGCGCACGTGTCGGAGGCAATTACAAGTAGAGAGGCTCACCACGGTCTAGTTATTGAGAGGAGGACCTGTTATAAAAAGTGGGTAATTTGACATATGCGCCAGTGATATCCGTCACCCCGAACGGAACGGACGTG
>IECA4
GCGAAACCGAAACTATAGCGAAACCGAAACTTATGCGAAACCGAAACTATAGCGAAACCGAAACTTATGCGAAACCGAAACTGTAGCGAAACCGAAACTTATGCGAAACCGAAACTGTAATCTTGCTGAAAAACTCGACTGCAGTAGACAGCGCACGTGTCGGAGGCAATTACAAGTAGAGAGGCTCACCACGGTCTAGTTATTGAGAGGAGGCGCGCCTATAAAAAGTTTGTTATTTGACATATGCGCCAGTGATATCCGTCACCCCGAACGGAACGGACGTG
>IECA5
GCGAAACCGAAACTATAGCGAAACCGAAACTTATGCGAAACCGAAACTATAGCGAAACCGAAACTTATGCGAAACCGAAACTGTAGCGAAACCGAAACTTATGCGAAACCGAAACTGTAATCTTGCTGAAAAACTCGACTGCAGTGGGCGGGCGCACGTGTCGCCCAATCTTACAAGTAGAGAGGCTCACCACGGTCTAGTTATTGAGAGGAGGACCTGTTATAAAAAGTGGGTAATTTGACATATGCGCCAGTGATATCCGTCACCCGTGCACTATATTGTACA
>IECA6
GCGAAACCGAAACTATAGCGAAACCGAAACTTATGCGAAACCGAAACTATAGCGAAACCGAAACTTATGCGAAACCGAAACTGTAGCGAAACCGAAACTTATGCGAAACCGAAACTGTAATCTTGCTGAAAAACTCGACTGCAGTGGGCGGGCGCACGTGTCGCCCAATCTTACAAGTAGAGAGGCTCACCACGGTCTAGTTATTGAGAGGAGGCGCGCCTATAAAAAGTTTGTTATTTGACATATGCGCCAGTGATATCCGTCACCCGTGCACTATATTGTACA
>IECA7
GCGAAACCGAAACTATAGCGAAACCGAAACTTATGCGAAACCGAAACTATAGCGAAACCGAAACTTATGCGAAACCGAAACTGTAGCGAAACCGAAACTTATGCGAAACCGAAACTGTAATCTTGCTGAAAAACTCGACTGCAGTGGGCGGGCGCACGTGTCGCCCAATCTTACAAGTAGAGAGGCTCACCACGGTCTAGTTATTGAGAGGAGGCGCGCCTATAAAAAGTTTGTTATTTGACATATGCGCCAGTGATATCCGTCACCCCGAACGGAACGGACGTG
>IDO
TTCTAATGCTCAATATTTTATTTGTAGTGTTGTTTTCTATATAGATATGATAGGTCTTCATGATTTTTTGTTTGTTTTCCTTGAACTGATTCCCAAAGTATTAGCCTCATGAATCATGTAGTCATAAGAAACACAGTCATTGTATTCTCTTTGCTGTATAATTTTGGTTTCAGTTTTCCTTACATTTCCTATTCAAGGAACATTTTCCTGTAAAATGACAGGTTGAAGAAAACAGCCATAATTTAGTAGAGAATAGCGCGAGAGCTATTCTAGACTGTAACGAAAGCCATATGCTATCACAATTTAATTTATTTCAAGTACTAATAAGCTGATGACAAAACAGCGATGTCTTTTAGTTTACTCACACGAACTATTTCTCTTTTCTCCTTTTGATCATCTAGAGGAACGGGCAACTTGGTTTCTTCTTTAGCTTCCTTGTTCTCATTAAGATTGAACAATGCCTCTAAAGTGAACCACAGACTTGCATGCAAGCTGAAAACCTTTACCAAATGCAGTCTTAATTTGTACTTTGAGAAAAACATTTTCAAGGTATTTTATCCTTTTCTCCAACTTTTGACATATTACAAAGTACCCAAATATGCAAACTTAAGC
>E-IDO
TGAGATTTGAGCAGTCATTTATGTCATAGTTCTCTTCTTGAAATATAGACTACTCTTCTTTGAGTCTGTTCTGTTTACACACAATTTAGAATAAAGCCCAAAACTTATATTAGGTCATAGTAGAATTAGGGGATGCCATTTTTTAGTGCTCTCCTGTTTTTTTATTTCTCCCACATGCTTGAATGCCCTGGGGCCCTTTTTCCAGTTTCTTTGTTCAGAAAGATGTGATAATTCAGAGCTTTAGCCTTCTGCACTGATGTGCGATCATGCACAACCAGAGTCAGCTTTAGAGTAAAGTGTTGATATAAGACAGAGGGAAATACTGGGCATTCTTCCCACATTCTTCAGACATTTGTCCTAGTTCCTTCTCCTAGTCCCTCTGACCAAGAGTCCTTCTCCTAGTCCCTCTGACCAAGAGTCCTTCTTTCGGGGCCTTAGGTACCTGTGCCACCACCTGTGTGGCAGAGCAATGCCACAGCTATGGACTGGCTTCACAGTGGAGCCAGGAGAGAAAGGAGATGAAAAAGAAAAATAGAGATCTCCTCCCATATCTAATATGCAAGAATAACTTTTTCCAGTCATTTGGCTAGAAAGAAGACCCTATTTCAGTCTAATTCAGTATTTCAAAGAAAATCATTTCATAGCCATTGTCTGCTCTGCAGGCTCAACAGACCTTGTTACAGGCCTTTTTGAGTTCTCCAAGTCCATTCATTTCCCCTAAAAAATCATTTTATATACCCCAAATTGTCACATTTACCCCACTTCTTCCCTATGAGAAGTGGTATATAGGCATCTCTACCCCCATCGGGTTATTGGGTAATCCTTCTCCTACAATCCCCCTATGCTATGCACATTAACATAAAATTTGCAT
>CD317
GACCCAGGCCCTGCCCTCACTCCACCACGCAACTGTGCAACCTCAGTTTCCCCAGGTGGAGACCGGACCAACAGTGATGGCCTCTGCCTCTTCAGGTCATAGTACAGATGAATACAGGCTGGCACGGCCTAGGCACTCAGTAACACACAGCAGAGGCACAGGGACTTAAGATGGAGTGTCCCAGGCAGCCACAGTTGGCTGGCACCCAGCTGGGAAGGGCCCAAGGGCTTTTAAAGCAGGGTGAAAAAAAAGCCCACCTCCTTTCTGGGAAACTGAAACTGAAAACCTAATTAATCCTCTGCCTGTAGGTGCCTCATGCAAGAGCTGCTGGTCAGAGCACTTCCTGGAACTTGCTATTGGTCAGGACGTTTCCTATGCTAATAAAGGGGTGGCCCG
>CXCL9
CTATTCGTGTATCTTCTTTTGAGAATTGTATATTGATGTCCTTAGCCCACTTTTTAATGGGATTGTTTGTTTTTTACTTAATGATTTGTTTGAATTCATTCTAGATTCTGGATATTAGTCCTTTGTCAGGTATATAGATTGTGAAGATTTTCTCCCACTCTGTGGGTTGTCTGTTTACTCTGCTGACTGTTCCTTTTGCTGTGCAAAAGCTCTTTAATTAGGTCCCAGCTATTTATCTTCATTTTTATTGCATTTCTTAGCCACTGTTAATTTGGGTCTCTTACATGCAACTGACCCCTTATTCTAACCAATTTATTAGTTTAAAAAATAATACTGTAGCAGGAATGATACAGAATGAGCTTACCACTAGTAGAAAATGACCTGGTCCCAGAGGAAATTAAGGTGCTTTAAGTTGTTAAGTGGGCAATATAAGAAAATATCAATGTAGCCATCTATTATACAGAAGAATATGCCATAAATAGTAAGGGAATTTGAAAAGTATATTATTTATCTGGACTTTAATATTTCCCATCTGGAAACCACATCTCCAACCTTTGTTGTATAACATTAGTATATTCATTATATAACCTATTCTTCACACAGGTGAGCAACTGTGAATGTGCCAAAGGCTATCAGTGTTGCTAGTTTCACATCCCTTACTATAAACCACCCATTTATGTGAAATGGAAATAAAAACATGCAGAAATTCCCTTGGATCTGAGACTAGGGTTTCCCCCAGCACAATCAAGTTTGTGGTCAATTTAGTTAGCTCAGCTAAAGATACTAGCCAATCAGAGTTTAGGAGAGAAATGAATATCCTAAATAAATATGATCCCCAAAATGTGTTCTCTAAAGAATTTCTCAGGCTCAAAATCCAATACAGGAGTGACTTGGAACTCCATTCTATCACTA
>CXCL10
TGGTGCTGAGACTGGAGGTTCCTCTGCTGTAGGCTCAGAATATGTCTAAGCAATTGAGGAATGTCTCAGAAAACGTGGGGCTAGTGTGCCATATTTATCTGCAAAGCCATTTTCCCTCCCTAATTCTGATTGGATAAGGGCATTACAGTTGACTTAGCAAAACCTGCTGGCTGTTCCTGGGGAAGTCCCATGTTGCAGACTCGAAGGTATTATTTATTGTAGCCTCCAAGTTACGGAATTTCCCTCTGCTCCTCTTTTTTTGGTAATAGTGAATTAGGTTTCACTTTCCAAAACATGAACTGTTTCTTGAAAAAAAGAACTTCATTGCATATAGAAAAAAACAAAGGTTGCAATCCATTCTAACTATAATGCTTTTTCTCAACACTTAAACTTTTACAGTTACTTTCAGAGGTTATTTTTCAAAATATCCCCAGTAATAGAAATTTTTCATCCTTTATAGGTAAACCTAATTTTTTGGTAACAGCAAGTTGTGCCTGATTATTAGAACAGTGATTTACCTGGACAGTCCTCCTTGATCAAATACTATAAAGTAATAGGACTGGCCTGCTTTGACAGGGTCAAAGATCTGGAACTGGCAAGTTTTAAATAATTCAATAAATGCTTTGATCATTCATAACACCATTAGATTAAGTAAATAGCCTCCAACATAACTATTTTGAGGGAAAACATTGCTCATTTGGGTATCTGATTTGTGGTGTGTTAAAACAAGTTTCACGTCTTATAGCAGTCCCTGAATGAAAACATCATAAGATGGTATCTAGAATGGTGTGAGAAAAGGATTCATAGCTATCCTAGGGTTATTGTAAAAAACAAAGGGTGCTTTTTGAGGAAATGAATTTAAAAGCGGGGGGGCACGCATAGAGACAGACCTTGGGAAAGTAGCTTGAGACAGAAGGGAAACAGGTTGATTTACGATGGGGTTCAGCTCCAAGACACTGTTAAATGCAAA
>CXCL11
CTGAGCAACGTCCTGGCTGCCATGAGGAAAGCAGCTGCCAAGAAGGACTGAGCCCCCTGCCATCTGCCTATAATGAAAGCTTTGCAGAATAAAATAAATATAAAATAAAGTAATAAAATTAAATTTAAAAATAAAATAAAGCAAAACAAAATAAAATATATAAAGTAAAAATTGTTGAAAATGCAAAACAATATGGACATAAATACAGAAACACAGGGAAACTTCTTTAGGCACTCATTTACAGGTAAAAATATGAAATTGAATAAAGGTCATCTGGTGTCAAATAATATAGGCCTTATCTATTATAAGAGTTTGGACTGGAAAGCAAAAGTGAGATAATAAAAAAAAGCTTTTCAGAATATTATTTTGTATAGATATGTGAAGGATGAAGGGTGGGTGAAAGGACCAAAAACAGAAACACAGTCTTCCTGAATGAATGACAATCAGAATTCCGCTGCCCAAAGTAGTCCGACAATTAAATGGATTTCTAGGAAAAGCTACCTTAAGAAGGCTGGTTACCATCTGGGTTTTCACAGTGCTTTCACATTCTTATCACTTTCAACACTACTGCAAATAGGAAGGGACAGTAACATTTAGAAGAGAACAAAACAGAAACTCTTGGAAGCAGGAAAGGTGCATGACTCAAAGAGGGAAATTCCTGTGCCATAAAAGGATTGCTGGTGTATAAAATGCTCTATATATGCCAATTATCAATTTCCTTTCATGTTCAGCATTTCTACTCCTTCCAAGAAGAGCAGCAAAGCTGAAGTAGCAGCAACAGCACCAGCAGCAACAGCAAAAAACAAACA
>CXCL11S1
GGCTGGTTACCATCTGGGTTTTCACAGTGCTTTCACATTCTTATCACTTTCAACACTACTGCAAATAGGAAGGGACAGTAACATTTAGAAGAGAACAAAACAGAAACTCTTGGAAGCAGGAAAGGTGCATGACTCAAAGAGGGAAATTCCTGTGCCATAAAAGGATTGCTGGTGTATAAAATGCTCTATATATGCCAATTATCAATTTCCTTTCATGTTCAGCATTTCTACTCCTTCCAAGAAGAGCAGCAAAGCTGAAGTAGCAGCAACAGCACCAGCAGCAACAGCAAAAAACAAACA
>CXCL11S1.7
GGCTGGTTACCATCTGGGTTTTCACAGTGCTTTCACATTCTTATCACTTTCAACACTACTGCAAATAGGAAGGGACAGTAACATTTAGAAGAGAACAAAACAGAAACTCTTGGAAGCAGGAAAGGTGCATGACTCAAAGAGGGAAATTCCTGTGCCATAAAAGGATTGCTGGTGTATAAAATGCTCTATATATGCCAATTATCAATTTCCTTTCATGTTCAGCATTTCTACTCCTTCCAAGAAGAGCAGCAAAGCTGAAGTAGCAGCAACAGCACCAGCAGCAACAGCAAAAAACAAACAGGGCGGGCGCACGTGTCGCCCAATCTTACAAGTAGAGAGGCTCACCACGGTCTAGTTATTGAGAGGAGGCGCGCCTATAAAAAGTTTGTTATTTGACATATGCGCCAGTGATATCCGTCACCCCGAACGGAACGGACGTG
>CXCL11S2
CTATTATAAGAGTTTGGACTGGAAAGCAAAAGTGAGATAATAAAAAAAAGCTTTTCAGAATATTATTTTGTATAGATATGTGAAGGATGAAGGGTGGGTGAAAGGACCAAAAACAGAAACACAGTCTTCCTGAATGAATGACAATCAGAATTCCGCTGCCCAAAGTAGTCCGACAATTAAATGGATTTCTAGGAAAAGCTACCTTAAGAAGGCTGGTTACCATCTGGGTTTTCACAGTGCTTTCACATTCTTATCACTTTCAACACTACTGCAAATAGGAAGGGACAGTAACATTTAGAAGAGAACAAAACAGAAACTCTTGGAAGCAGGAAAGGTGCATGACTCAAAGAGGGAAATTCCTGTGCCATAAAAGGATTGCTGGTGTATAAAATGCTCTATATATGCCAATTATCAATTTCCTTTCATGTTCAGCATTTCTACTCCTTCCAAGAAGAGCAGCAAAGCTGAAGTAGCAGCAACAGCACCAGCAGCAACAGCAAAAAACAAACA
>CXCL11S2.7
CTATTATAAGAGTTTGGACTGGAAAGCAAAAGTGAGATAATAAAAAAAAGCTTTTCAGAATATTATTTTGTATAGATATGTGAAGGATGAAGGGTGGGCGAAAGGACCAAAAACAGAAACACAGTCTTCCTGAATGAATGACAATCAGAATTCCGCTGCCCAAAGTAGTCCGACAATTAAATGGATTTCTAGGAAAAGCTACCTTAAGAAGGCTGGTTACCATCTGGGTTTTCACAGTGCTTTCACATTCTTATCACTTTCAACACTACTGCAAATAGGAAGGGACAGTAACATTTAGAAGAGAACAAAACAGAAACTCTTGGAAGCAGGAAAGGTGCATGACTCAAAGAGGGAAATTCCTGTGCCATAAAAGGATTGCTGGTGTATAAAATGCTCTATATATGCCAATTATCAATTTCCTTTCATGTTCAGCATTTCTACTCCTTCCAAGAAGAGCAGCAAAGCTGAAGTAGCAGCAACAGCACCAGCAGCAACAGCAAAAAACAAACAGGGCGGGCGCACGTGTCGCCCAATCTTACAAGTAGAGAGGCTCACCACGGTCTAGTTATTGAGAGGAGGCGCGCCTATAAAAAGTTTGTTATTTGACATATGCGCCAGTGATATCCGTCACCCCGAACGGAACGGACGTG
>CXCL11S3
CTGAGCAACGTCCTGGCTGCCATGAGGAAAGCAGCTGCCAAGAAGGACTGAGCCCCCTGCCATCTGCCTATAATGAAAGCTTTGCAGAATAAAATAAATATAAAATAAAGTAATAAAATTAAATTAAATTTAAAAATAAAATAAAGCAAAACAAAATAAAATATATAAAGTAAAAATTGTTGAAAATGCAAAACAATATGGACATAAATACAGAAACACAGGGAAACTTCTTTAGGCACTCATTTACAGGTAAAAATATGAAATTGAATAAAGGTCATCTGGTGTCAAATAATATAGGCC
>CXCL11S3.7
CTGAGCAACGTCCTGGCTGCCATGAGGAAAGCAGCTGCCAAGAAGGACTGAGCCCCCTGCCATCTGCCTATAATGAAAGCTTTGCAGAATAAAATAAATATAAAATAAAGTAATAAAATTAAATTTAAAAATAAAATAAAGCAAAACAAAATAAAATATATAAAGTAAAAATTGTTGAAAATGCAAAACAATATGGACATAAATACAGAAACACAGGGAAACTTCTTTAGGCACTCATTTACAGGTAAAAATATGAAATTGAATAAAGGTCATCTGGTGTCAAATAATATAGGCCGGGCGGGCGCACGTGTCGCCCAATCTTACAAGTAGAGAGGCTCACCACGGTCTAGTTATTGAGAGGAGGCGCGCCTATAAAAAGTTTGTTATTTGACATATGCGCCAGTGATATCCGTCACCCCGAACGGAACGGACGTG
>CXCL11S4
CTGAGCAACGTCCTGGCTGCCATGAGGAAAGCAGCTGCCAAGAAGGACTGAGCCCCCTGCCATCTGCCTATAATGAAAGCTTTGCAGAATAAAATAAATATAAAATAAAGTAATAAAATTAAATTAAATTTAAAAATAAAATAAAGCAAAACAAAATAAAATATATAAAGTAAAAATTGTTGAAAATGCAAAACAATATGGACATAAATACAGAAACACAGGGAAACTTCTTTAGGCACTCATTTACAGGTAAAAATATGAAATTGAATAAAGGTCATCTGGTGTCAAATAATATAGGCCTTATCTATTATAAGAGTTTGGACTGGAAAGCAAAAGTGAGATAATAAAAAAAAGCTTTTCAGAATATTATTTTGTATAGATATGTGAAGGATGAAGGGTGGGTGAAAGGACCAAAAACAGAAACACAGTCTTCCTGAATGAATGACAATCAGAATTCCGCTGCCCAAAGTAGTCCGACAATTAAATGGATTTCTAGGAAAAGC
>CXCL11S4.7
CTGAGCAACGTCCTGGCTGCCATGAGGAAAGCAGCTGCCAAGAAGGACTGAGCCCCCTGCCATCTGCCTATAATGAAAGCTTTGCAGAATAAAATAAATATAAAATAAAGTAATAAAATTAAATTTAAAAATAAAATAAAGCAAAACAAAATAAAATATATAAAGTAAAAATTGTTGAAAATGCAAAACAATATGGACATAAATACAGAAACACAGGGAAACTTCTTTAGGCACTCATTTACAGGTAAAAATATGAAATTGAATAAAGGTCATCTGGTGTCAAATAATATAGGCCTTATCTATTATAAGAGTTTGGACTGGAAAGCAAAAGTGAGATAATAAAAAAAAGCTTTTCAGAATATTATTTTGTATAGATATGTGAAGGATGAAGGGTGGGTGAAAGGACCAAAAACAGAAACACAGTCTTCCTGAATGAATGACAATCAGAATTCCGCTGCCCAAAGTAGTCCGACAATTAAATGGATTTCTAGGAAAAGCGGGCGGGCGCACGTGTCGCCCAATCTTACAAGTAGAGAGGCTCACCACGGTCTAGTTATTGAGAGGAGGCGCGCCTATAAAAAGTTTGTTATTTGACATATGCGCCAGTGATATCCGTCACCCCGAACGGAACGGACGTG
>CXCL11S5
GGACATAAATACAGAAACACAGGGAAACTTCTTTAGGCACTCATTTACAGGTAAAAATATGAAATTGAATAAAGGTCATCTGGTGTCAAATAATATAGGCCTTATCTATTATAAGAGTTTGGACTGGAAAGCAAAAGTGAGATAATAAAAAAAAGCTTTTCAGAATATTATTTTGTATAGATATGTGAAGGATGAAGGGTGGGTGAAAGGACCAAAAACAGAAACACAGTCTTCCTGAATGAATGACAATCAGAATTCCGCTGCCCAAAGTAGTCCGACAATTAAATGGATTTCTAGGAAAAGCTACCTTAAGAAGGCTGGTTACCATCTGGGTTTTCACAGTGCTTTCACATTCTTATCACTTTCAACACTACTGCAAATAGGAAGGGACAGTAACATTTAGAAGAGAACAAAACAGAAACTCTTGGAAGCAGGAAAGGTGCATGACTCAAAGAGGGAAATTCCTGTGCCATAAAAGGATTGCTGGTGTATAAAATGCTC
>CXCL11S5.7
GGACATAAATACAGAAACACAGGGAAACTTCTTTAGGCACTCATTTACAGGTAAAAATATGAAATTGAATAAAGGTCATCTGGTGTCAAATAATATAGGCCTTATCTATTATAAGAGTTTGGACTGGAAAGCAAAAGTGAGATAATAAAAAAAAGCTTTTCAGAATATTATTTTGTATAGATATGTGAAGGATGAAGGGTGGGTGAAAGGACCAAAAACAGAAACACAGTCTTCCTGAATGAATGACAATCAGAATTCCGCTGCCCAAAGTAGTCCGACAATTAAATGGATTTCTAGGAAAAGCTACCTTAAGAAGGCTGGTTACCATCTGGGTTTTCACAGTGCTTTCACATTCTTATCACTTTCAACACTACTGCAAATAGGAAGGGACAGTAACATTTAGAAGAGAACAAAACAGAAACTCTTGGAAGCAGGAAAGGTGCATGACTCAAAGAGGGAAATTCCTGTGCCATAAAAGGATTGCTGGTGTATAAAATGCTCGGGCGGGCGCACGTGTCGCCCAATCTTACAAGTAGAGAGGCTCACCACGGTCTAGTTATTGAGAGGAGGCGCGCCTATAAAAAGTTTGTTATTTGACATATGCGCCAGTGATATCCGTCACCCCGAACGGAACGGACGTG
