# Supplementary material for: Inflammation-inducible promoters to overexpress immune inhibitory factors by MSCs
Source: Stem Cell Res Ther. 2023 Sep 23;14:270. doi: 10.1186/s13287-023-03501-6 (PMC10518110; doi:10.1186/s13287-023-03501-6)
Supplement: Supplementary file 5 — Additional file 5: Analyses of GAS or ISRE elements combined with different minimal promoters. [file 13287_2023_3501_MOESM5_ESM.xlsx]

## Sheet: Figure 2A
Welch-Test
Vector	PValue
CD317	0.000953348
CXCL9	3.30768e-07
CXCL10	0.000297963
CXCL11	5.27904e-05
IDO	0.000733389
E-IDO	0.0149019
GECA7	4.69295e-06
IECA7	3.01824e-06
Pair-wise T-test with BH correction
Vector	Cytokine	0	IFNG	IL1B	TNFA	IFNG+IL1B	IFNG+TNFA	TNFA+IL1B
CD317	IFNG	0.080235	NA	NA	NA	NA	NA	NA
CD317	IL1B	0.439501	0.09303	NA	NA	NA	NA	NA
CD317	TNFA	0.503717	0.0923012	0.924635	NA	NA	NA	NA
CD317	IFNG+IL1B	0.00518194	0.390035	0.00518194	0.00518194	NA	NA	NA
CD317	IFNG+TNFA	0.390035	0.924635	0.390035	0.390035	0.633424	NA	NA
CD317	TNFA+IL1B	0.390035	0.0941078	0.924635	0.910758	0.00518194	0.390035	NA
CD317	IFNG+TNFA+IL1B	0.080235	0.419724	0.080235	0.080235	0.924635	0.614013	0.080235
CXCL9	IFNG	0.0122104	NA	NA	NA	NA	NA	NA
CXCL9	IL1B	0.452504	0.0235175	NA	NA	NA	NA	NA
CXCL9	TNFA	0.945676	0.0139927	0.417402	NA	NA	NA	NA
CXCL9	IFNG+IL1B	0.00269102	0.0272769	0.00518927	0.00313747	NA	NA	NA
CXCL9	IFNG+TNFA	0.269457	0.380859	0.269457	0.269457	0.49073	NA	NA
CXCL9	TNFA+IL1B	0.269457	0.0238377	0.417402	0.237079	0.00400548	0.269457	NA
CXCL9	IFNG+TNFA+IL1B	0.000130752	0.00187536	5.6194e-05	5.6194e-05	0.00313747	0.849787	5.6194e-05
CXCL10	IFNG	0.109497	NA	NA	NA	NA	NA	NA
CXCL10	IL1B	0.119506	0.792203	NA	NA	NA	NA	NA
CXCL10	TNFA	0.0710321	0.455043	0.339683	NA	NA	NA	NA
CXCL10	IFNG+IL1B	0.0214409	0.0214409	0.0214409	0.0214409	NA	NA	NA
CXCL10	IFNG+TNFA	0.0250581	0.0250581	0.0250581	0.0250581	0.0409034	NA	NA
CXCL10	TNFA+IL1B	0.0370114	0.119506	0.109497	0.247225	0.0312682	0.0250581	NA
CXCL10	IFNG+TNFA+IL1B	0.0214409	0.0227476	0.0227476	0.0214409	0.0253518	0.991588	0.0214409
CXCL11	IFNG	0.00945641	NA	NA	NA	NA	NA	NA
CXCL11	IL1B	0.957972	0.0843649	NA	NA	NA	NA	NA
CXCL11	TNFA	0.0192492	0.420295	0.0911091	NA	NA	NA	NA
CXCL11	IFNG+IL1B	0.00514843	0.0192492	0.0117361	0.0100238	NA	NA	NA
CXCL11	IFNG+TNFA	0.00515102	0.00945641	0.00514843	0.00514843	0.00945641	NA	NA
CXCL11	TNFA+IL1B	0.324389	0.574474	0.332991	0.775013	0.110054	0.00945641	NA
CXCL11	IFNG+TNFA+IL1B	0.00945641	0.0177273	0.00514843	0.00945641	0.0200506	0.233686	0.0108178
IDO	IFNG	0.0345333	NA	NA	NA	NA	NA	NA
IDO	IL1B	0.334603	0.0548711	NA	NA	NA	NA	NA
IDO	TNFA	0.876359	0.0345333	0.386196	NA	NA	NA	NA
IDO	IFNG+IL1B	0.0237028	0.275518	0.0237028	0.0237028	NA	NA	NA
IDO	IFNG+TNFA	0.0237028	0.0632845	0.0237028	0.0237028	0.15073	NA	NA
IDO	TNFA+IL1B	0.202434	0.183839	0.510019	0.226172	0.079484	0.0362905	NA
IDO	IFNG+TNFA+IL1B	0.0237028	0.0633921	0.0237028	0.0237028	0.0970233	0.939015	0.0544647
E-IDO	IFNG	0.613777	NA	NA	NA	NA	NA	NA
E-IDO	IL1B	0.634322	0.883444	NA	NA	NA	NA	NA
E-IDO	TNFA	0.901217	0.410614	0.377635	NA	NA	NA	NA
E-IDO	IFNG+IL1B	0.285551	0.320262	0.22185	0.113166	NA	NA	NA
E-IDO	IFNG+TNFA	0.232726	0.232726	0.151363	0.096975	0.640008	NA	NA
E-IDO	TNFA+IL1B	0.444645	0.657915	0.613777	0.32348	0.501274	0.386618	NA
E-IDO	IFNG+TNFA+IL1B	0.232726	0.232726	0.096975	0.096975	0.386618	0.634322	0.320262
GECA7	IFNG	0.0112195	NA	NA	NA	NA	NA	NA
GECA7	IL1B	0.678303	0.0144645	NA	NA	NA	NA	NA
GECA7	TNFA	0.67861	0.0163828	0.927128	NA	NA	NA	NA
GECA7	IFNG+IL1B	0.000597182	0.923186	0.000585363	0.000585363	NA	NA	NA
GECA7	IFNG+TNFA	0.000585363	0.0753596	0.000585363	0.000778945	0.0190616	NA	NA
GECA7	TNFA+IL1B	0.58511	0.013803	0.851276	0.799495	0.000597182	0.000585363	NA
GECA7	IFNG+TNFA+IL1B	0.000585363	0.0558567	0.000585363	0.000585363	0.0110834	0.64967	0.000585363
IECA7	IFNG	0.00238768	NA	NA	NA	NA	NA	NA
IECA7	IL1B	0.96957	0.00721521	NA	NA	NA	NA	NA
IECA7	TNFA	0.96957	0.00415036	0.96957	NA	NA	NA	NA
IECA7	IFNG+IL1B	0.001596	0.513744	0.00203887	0.001596	NA	NA	NA
IECA7	IFNG+TNFA	0.00167025	0.00860013	0.00479615	0.00284111	0.0139456	NA	NA
IECA7	TNFA+IL1B	0.319307	0.00654211	0.10872	0.166954	0.001596	0.00424345	NA
IECA7	IFNG+TNFA+IL1B	0.011431	0.10872	0.0156648	0.0139456	0.156679	0.329709	0.0156648

## Sheet: Figure 2B
Welch-Test
Vector	PValue
L	0.00044621
L7	0.000277835
S1	0.000563881
S17	0.00100939
S2	9.5837e-05
S27	4.6523e-07
S3	0.0123127
S37	0.063872
S4	0.0401686
S47	0.0500576
S5	0.037355
S57	0.0527799
Vector	Medium	0	IFNG	IL1B	TNFA	IFNG+IL1B	IFNG+TNFA	IL1B+TNFA
L	IFNG	0.107021	NA	NA	NA	NA	NA	NA
L	IL1B	0.0779861	0.236702	NA	NA	NA	NA	NA
L	TNFA	0.0533654	0.343559	0.316621	NA	NA	NA	NA
L	IFNG+IL1B	0.0779861	0.0779861	0.0779861	0.0779861	NA	NA	NA
L	IFNG+TNFA	0.0779861	0.0779861	0.0779861	0.0779861	0.149605	NA	NA
L	IL1B+TNFA	0.200351	0.724747	0.457299	0.619469	0.0779861	0.0779861	NA
L	IFNG+IL1B+TNFA	0.0533654	0.0533654	0.0533654	0.0549004	0.0779861	0.599136	0.0533654
L7	IFNG	0.0367589	NA	NA	NA	NA	NA	NA
L7	IL1B	0.084079	0.508695	NA	NA	NA	NA	NA
L7	TNFA	0.0379494	0.0371905	0.190311	NA	NA	NA	NA
L7	IFNG+IL1B	0.0367589	0.0993494	0.074278	0.0371905	NA	NA	NA
L7	IFNG+TNFA	0.0367589	0.0367589	0.0367589	0.0367589	0.0367589	NA	NA
L7	IL1B+TNFA	0.235056	0.582642	0.883148	0.461612	0.152769	0.0367589	NA
L7	IFNG+IL1B+TNFA	0.0367589	0.0432421	0.0367589	0.0371905	0.084079	0.396753	0.0367589
S1	IFNG	0.0921844	NA	NA	NA	NA	NA	NA
S1	IL1B	0.0921844	0.212053	NA	NA	NA	NA	NA
S1	TNFA	0.197194	0.25386	0.970492	NA	NA	NA	NA
S1	IFNG+IL1B	0.0464328	0.0464328	0.0419432	0.0419432	NA	NA	NA
S1	IFNG+TNFA	0.0921844	0.10512	0.092356	0.0921844	0.34381	NA	NA
S1	IL1B+TNFA	0.0921844	0.970492	0.252502	0.267841	0.0577012	0.10512	NA
S1	IFNG+IL1B+TNFA	0.0921844	0.0921844	0.0921844	0.0921844	0.283581	0.970492	0.0921844
S17	IFNG	0.116119	NA	NA	NA	NA	NA	NA
S17	IL1B	0.0856607	0.465375	NA	NA	NA	NA	NA
S17	TNFA	0.0847455	0.623256	0.623256	NA	NA	NA	NA
S17	IFNG+IL1B	0.0689416	0.0856607	0.0847455	0.0847455	NA	NA	NA
S17	IFNG+TNFA	0.032474	0.032474	0.0326288	0.032474	0.0814486	NA	NA
S17	IL1B+TNFA	0.0856607	0.717198	0.572826	0.847069	0.0847455	0.032474	NA
S17	IFNG+IL1B+TNFA	0.0368233	0.0368233	0.0368233	0.0368233	0.120805	0.572826	0.0368233
S2	IFNG	0.0358637	NA	NA	NA	NA	NA	NA
S2	IL1B	0.164547	0.138934	NA	NA	NA	NA	NA
S2	TNFA	0.0440801	0.370582	0.370582	NA	NA	NA	NA
S2	IFNG+IL1B	0.0159008	0.0212361	0.0159008	0.0159008	NA	NA	NA
S2	IFNG+TNFA	0.0190583	0.0159008	0.0159008	0.0159008	0.0330084	NA	NA
S2	IL1B+TNFA	0.223724	0.766009	0.507049	0.837871	0.111039	0.0159008	NA
S2	IFNG+IL1B+TNFA	0.0358296	0.0396969	0.0330084	0.0369633	0.106299	0.439567	0.031514
S27	IFNG	0.0428379	NA	NA	NA	NA	NA	NA
S27	IL1B	0.377499	0.81488	NA	NA	NA	NA	NA
S27	TNFA	0.203912	0.471219	0.81488	NA	NA	NA	NA
S27	IFNG+IL1B	0.00477968	0.00477968	0.128444	0.0428379	NA	NA	NA
S27	IFNG+TNFA	0.00477968	0.00477968	0.0557824	0.0181582	0.00477968	NA	NA
S27	IL1B+TNFA	0.32648	0.81488	0.776413	0.628452	0.274624	0.0753274	NA
S27	IFNG+IL1B+TNFA	0.0594014	0.0753274	0.0557824	0.0607194	0.203912	0.81488	0.0744545
S3	IFNG	0.606931	NA	NA	NA	NA	NA	NA
S3	IL1B	0.290384	0.983317	NA	NA	NA	NA	NA
S3	TNFA	0.532822	0.984125	0.970303	NA	NA	NA	NA
S3	IFNG+IL1B	0.082569	0.278511	0.082569	0.105129	NA	NA	NA
S3	IFNG+TNFA	0.082569	0.105129	0.082569	0.082569	0.348932	NA	NA
S3	IL1B+TNFA	0.532822	0.606931	0.606931	0.606931	0.753859	0.532822	NA
S3	IFNG+IL1B+TNFA	0.290384	0.290384	0.295176	0.290384	0.694775	0.965017	0.606931
S37	IFNG	0.779984	NA	NA	NA	NA	NA	NA
S37	IL1B	0.779984	0.659213	NA	NA	NA	NA	NA
S37	TNFA	0.779984	0.933367	0.659213	NA	NA	NA	NA
S37	IFNG+IL1B	0.439599	0.419523	0.659213	0.419523	NA	NA	NA
S37	IFNG+TNFA	0.452327	0.419523	0.659213	0.256049	0.779984	NA	NA
S37	IL1B+TNFA	0.779984	0.659213	0.804176	0.659213	0.804176	0.933367	NA
S37	IFNG+IL1B+TNFA	0.419523	0.419523	0.419523	0.156628	0.779984	0.419523	0.779984
S4	IFNG	0.474897	NA	NA	NA	NA	NA	NA
S4	IL1B	0.474897	0.920451	NA	NA	NA	NA	NA
S4	TNFA	0.474897	0.920451	0.86524	NA	NA	NA	NA
S4	IFNG+IL1B	0.268339	0.356155	0.467564	0.303683	NA	NA	NA
S4	IFNG+TNFA	0.268339	0.356155	0.467564	0.303683	0.920451	NA	NA
S4	IL1B+TNFA	0.474897	0.574642	0.574642	0.574642	0.268339	0.268339	NA
S4	IFNG+IL1B+TNFA	0.474897	0.603407	0.703094	0.574642	0.574642	0.574642	0.474897
S47	IFNG	0.210724	NA	NA	NA	NA	NA	NA
S47	IL1B	0.210724	0.615619	NA	NA	NA	NA	NA
S47	TNFA	0.542262	0.304483	0.210724	NA	NA	NA	NA
S47	IFNG+IL1B	0.210724	0.542262	0.729905	0.210724	NA	NA	NA
S47	IFNG+TNFA	0.210724	0.430663	0.542262	0.231283	0.670664	NA	NA
S47	IL1B+TNFA	0.210724	0.542262	0.292659	0.322799	0.322799	0.322799	NA
S47	IFNG+IL1B+TNFA	0.210724	0.397954	0.542262	0.210724	0.658158	0.983533	0.309829
S5	IFNG	0.210902	NA	NA	NA	NA	NA	NA
S5	IL1B	0.48318	0.710034	NA	NA	NA	NA	NA
S5	TNFA	0.427454	0.361236	0.863327	NA	NA	NA	NA
S5	IFNG+IL1B	0.174948	0.32737	0.361236	0.174948	NA	NA	NA
S5	IFNG+TNFA	0.174948	0.199436	0.199436	0.174948	0.390155	NA	NA
S5	IL1B+TNFA	0.427454	0.395345	0.863327	0.957681	0.174948	0.174948	NA
S5	IFNG+IL1B+TNFA	0.174948	0.199436	0.199436	0.174948	0.361236	0.863327	0.174948
S57	IFNG	0.208119	NA	NA	NA	NA	NA	NA
S57	IL1B	0.208119	0.91865	NA	NA	NA	NA	NA
S57	TNFA	0.208119	0.952808	0.91865	NA	NA	NA	NA
S57	IFNG+IL1B	0.207633	0.21128	0.208119	0.208119	NA	NA	NA
S57	IFNG+TNFA	0.208119	0.21128	0.21128	0.21128	0.310287	NA	NA
S57	IL1B+TNFA	0.21128	0.91865	0.980797	0.91865	0.208119	0.21128	NA
S57	IFNG+IL1B+TNFA	0.207633	0.207633	0.207633	0.207633	0.208119	0.868663	0.207633
