# Supplementary material for: Inflammation-inducible promoters to overexpress immune inhibitory factors by MSCs
Source: Stem Cell Res Ther. 2023 Sep 23;14:270. doi: 10.1186/s13287-023-03501-6 (PMC10518110; doi:10.1186/s13287-023-03501-6)
Supplement: Supplementary file 7 — Additional file 7: Detailed overview of transcription factor binding position. [file 13287_2023_3501_MOESM7_ESM.xlsx]

## Sheet: Book1
Factor	Start	Stop	S1 (510-809)	S2 (300-809)	S3 (1-295)	S4 (1-498)	S5 (195-695)
NF-1	13	22			|	|
C/EBPgamma	21	30			|	|
NF-1	31	43			|	|
Sp1	47	61			|	|
AP-2alphaA	51	60			|	|
Id1	58	67			|	|
Odd	68	77			|	|
Oct-1	78	87			|	|
Oct-1	89	98			|	|
C/EBPalpha	91	100			|	|
Antp	91	100			|	|
TBP	92	101			|	|
Oct-1	95	104			|	|
GATA-1	106	115			|	|
MEB-1	124	133			|	|
C/EBPalpha	125	134			|	|
Hb	126	135			|	|
C/EBP	133	142			|	|
C/EBPalpha	144	153			|	|
Oct-1	148	157			|	|
Oct-1	154	163			|	|
TBP	154	163			|	|
CFF	160	169			|	|
Oct-1	177	189			|	|
C/EBPalpha	181	190			|	|
HNF-3	181	190			|	|
YY1	189	198			|	|
SRF	190	199			|	|
TBP-2	190	199			|	|
C/EBPalpha	196	205			|	|	|
HSF	216	225			|	|	|
NF-1	225	234			|	|	|
Oct-1	249	258			|	|	|
C/EBP	277	286			|	|	|
Oct-1	277	286			|	|	|
Erg-1	291	300				|	|
GATA-1	291	302				|	|
C/EBPalpha	320	329		|		|	|
C/EBP	332	341		|		|	|
GATA-1	333	342		|		|	|
HNF-1	357	366		|		|	|
C/EBPalpha	360	369		|		|	|
TBP	367	376		|		|	|
Sp1	386	395		|		|	|
RAR-alpha1	395	404		|		|	|
NF-1	400	409		|		|	|
GR	407	416		|		|	|
ICSBP	408	417		|		|	|
Sp1	450	459		|		|	|
SRF	457	466		|		|	|
Oct-1	478	487		|		|	|
c-Ets-1_68	489	498		|		|	|
RAP1	519	528	|	|			|
Dl	524	533	|	|			|
NF-kappaB	524	533	|	|			|
TEC1	540	549	|	|			|
Erg-1	546	555	|	|			|
GATA-1	548	557	|	|			|
C/EBPalpha	554	563	|	|			|
NF-1	564	573	|	|			|
C/EBPalpha	567	576	|	|			|
GCR1	571	580	|	|			|
Sp1	576	585	|	|			|
GR	599	608	|	|			|
ICSBP	606	615	|	|			|
CeMyoD	621	630	|	|			|
c-Ets-1_68	621	630	|	|			|
c-Jun	635	644	|	|			|
c-Fos	635	644	|	|			|
AP-1	635	647	|	|			|
CPC1	637	646	|	|			|
NF-kappaB1	649	658	|	|			|
NF-kappaB	649	658	|	|			|
NF-kappaB(-like	649	658	|	|			|
C/EBPalpha	652	661	|	|			|
SRF	663	672	|	|			|
TBP	680	689	|	|			|
SRF	693	702	|	|
TBP	695	704	|	|
NF-1	697	706	|	|
Oct-1	700	709	|	|
NF-1	701	710	|	|
NF-1	701	710	|	|
Dfd	705	714	|	|
PU.1	712	721	|	|
ICSBP	719	728	|	|
Pit-1a	720	729	|	|
C/EBPalpha	793	802	|	|
Hb	796	805	|	|
HNF-3	799	808	|	|
